# Supplementary material for: The P3N-PIPO Protein Encoded by Wheat Yellow Mosaic Virus Is a Pathogenicity Determinant and Promotes Its Pathogenicity through Interaction with NbRLK6 in Nicotiana benthamiana
Source: Viruses. 2022 Sep 30;14(10):2171. doi: 10.3390/v14102171 (PMC9607425; doi:10.3390/v14102171)
Supplement: Supplementary file 1 [file viruses-14-02171-s001.zip]

Archive with 24 entries (21 files):
- Figs-original/
- Figs-original/Fig1-WB-original/
- Figs-original/Fig1-WB-original/Fig.1-10d-control1.tif
- Figs-original/Fig1-WB-original/Fig.1-10d-control2.tif
- Figs-original/Fig1-WB-original/Fig.1-10d-control3.tif
- Figs-original/Fig1-WB-original/Fig.1-10d-WB1.tif
- Figs-original/Fig1-WB-original/Fig.1-10d-WB2.tif
- Figs-original/Fig1-WB-original/Fig.1-10d-WB3.tif
- Figs-original/Fig1-WB-original/Fig.1-7d-control1.tif
- Figs-original/Fig1-WB-original/Fig.1-7d-control2.tif
- Figs-original/Fig1-WB-original/Fig.1-7d-control3.tif
- Figs-original/Fig1-WB-original/Fig.1-7d-WB1.tif
- Figs-original/Fig1-WB-original/Fig.1-7d-WB2.tif
- Figs-original/Fig1-WB-original/Fig.1-7d-WB3.tif
- Figs-original/Fig3 IP-original/
- Figs-original/Fig3 IP-original/input-flag.tif
- Figs-original/Fig3 IP-original/INPUT-MYC.tif
- Figs-original/Fig3 IP-original/IP-Flag.tif
- Figs-original/Fig3 IP-original/IP-Myc.tif
- Figure S1.tif
- FigureS2.tif
- FileS1.xlsx
- Table S1.pdf
- Table S2.pdf
