# Supplementary material for: The P3N-PIPO Protein Encoded by Wheat Yellow Mosaic Virus Is a Pathogenicity Determinant and Promotes Its Pathogenicity through Interaction with NbRLK6 in Nicotiana benthamiana
Source: Viruses. 2022 Sep 30;14(10):2171. doi: 10.3390/v14102171 (PMC9607425; doi:10.3390/v14102171)
Supplement: Supplementary file 1 [file viruses-14-02171-s001.zip › FileS1.xlsx]

## Sheet: CO-IP
	Protein FDR Confidence: Combined	Accession	Description
	High	Niben101Scf03624g07013.1	AT5G26780.3 **** serine hydroxymethyltransferase 2 LENGTH=533 IPR001085 (Serine hydroxymethyltransferase), IPR015424 (Pyridoxal phosphate-dependent transferase) GO:0003824 (catalytic activity), GO:0004372 (glycine hydroxymethyltransferase activity), GO:0006544 (glycine metabolic process), GO:0006563 (L-serine metabolic process), GO:0030170 (pyridoxal phosphate binding)
	High	Niben101Scf21110g00005.1 sp	A4WCW6 FADJ_ENT38 **** Fatty acid oxidation complex subunit alpha IPR001753 (Crotonase superfamily), IPR008927 (6-phosphogluconate dehydrogenase, C-terminal-like), IPR016040 (NAD(P)-binding domain), IPR029045 (ClpP/crotonase-like domain) GO:0003824 (catalytic activity), GO:0003857 (3-hydroxyacyl-CoA dehydrogenase activity), GO:0006631 (fatty acid metabolic process), GO:0008152 (metabolic process)…
	High	Niben101Scf06506g00001.1 sp	A4VKA3 FADB_PSEU5 **** Fatty acid oxidation complex subunit alpha IPR001753 (Crotonase superfamily), IPR008927 (6-phosphogluconate dehydrogenase, C-terminal-like), IPR016040 (NAD(P)-binding domain), IPR029045 (ClpP/crotonase-like domain) GO:0003824 (catalytic activity), GO:0003857 (3-hydroxyacyl-CoA dehydrogenase activity), GO:0006631 (fatty acid metabolic process), GO:0008152 (metabolic process)…
	High	Niben101Scf04377g00005.1 sp	P04766 IF2_GEOSE **** Translation initiation factor IF-2 IPR005225 (Small GTP-binding protein domain), IPR009000 (Translation protein, beta-barrel domain), IPR015760 (Translation initiation factor IF- 2), IPR023115 (Translation initiation factor IF- 2, domain 3), IPR027417 (P-loop containing nucleoside triphosphate hydrolase) GO:0003743 (translation initiation factor activity), GO:0003924 (GTPase…
	High	Niben101Scf02583g06003.1 sp	P84981 FENR_POPEU --** Ferredoxin--NADP reductase, chloroplastic IPR001433 (Oxidoreductase FAD/NAD(P)-binding), IPR015701 (Ferredoxin--NADP reductase), IPR017938 (Riboflavin synthase-like beta-barrel) GO:0016491 (oxidoreductase activity), GO:0055114 (oxidation-reduction process)
	High	Niben101Scf00058g02009.1 sp	Q75KR1 PPDK2_ORYSJ **** Pyruvate, phosphate dikinase 2 IPR010121 (Pyruvate, phosphate dikinase), IPR015813 (Pyruvate/Phosphoenolpyruvate kinase-like domain) GO:0003824 (catalytic activity), GO:0005524 (ATP binding), GO:0006090 (pyruvate metabolic process), GO:0016301 (kinase activity), GO:0016310 (phosphorylation), GO:0016772 (transferase activity, transferring phosphorus-containing groups), GO:0…
	High	Niben101Scf00568g04029.1 sp	Q06GY9 RBL_DRIGR *-** Ribulose bisphosphate carboxylase large chain IPR000685 (Ribulose bisphosphate carboxylase, large subunit, C-terminal), IPR017443 (Ribulose bisphosphate carboxylase, large subunit, ferrodoxin-like N-terminal) GO:0000287 (magnesium ion binding), GO:0015977 (carbon fixation), GO:0016984 (ribulose-bisphosphate carboxylase activity)
	High	Niben101Scf03645g02002.1 sp	Q93Z16 RPN2_ARATH ***- Dolichyl-diphosphooligosaccharide--protein glycosyltransferase subunit 2 IPR008814 (Dolichyl-diphosphooligosaccharide--protein glycosyltransferase subunit Swp1), IPR008930 (Terpenoid cyclases/protein prenyltransferase alpha-alpha toroid) GO:0006487 (protein N-linked glycosylation), GO:0008250 (oligosaccharyltransferase complex), GO:0016021 (integral component of membrane)
	High	Niben101Scf04160g00014.1 sp	O88813 ACSL5_RAT ***- Long-chain-fatty-acid--CoA ligase 5 IPR000873 (AMP-dependent synthetase/ligase) GO:0003824 (catalytic activity), GO:0008152 (metabolic process)
	High	Niben101Scf04099g05004.1 sp	P93194 RPK1_IPONI **** Receptor-like protein kinase IPR001611 (Leucine-rich repeat), IPR011009 (Protein kinase-like domain), IPR025875 (Leucine rich repeat 4) GO:0004672 (protein kinase activity), GO:0004674 (protein serine/threonine kinase activity), GO:0005515 (protein binding), GO:0005524 (ATP binding), GO:0006468 (protein phosphorylation), GO:0016772 (transferase activity, transferring phosph…
	High	Niben101Scf00621g05002.1 sp	Q75KR1 PPDK2_ORYSJ **** Pyruvate, phosphate dikinase 2 IPR010121 (Pyruvate, phosphate dikinase), IPR015813 (Pyruvate/Phosphoenolpyruvate kinase-like domain) GO:0003824 (catalytic activity), GO:0005524 (ATP binding), GO:0006090 (pyruvate metabolic process), GO:0016301 (kinase activity), GO:0016310 (phosphorylation), GO:0016772 (transferase activity, transferring phosphorus-containing groups), GO:0…
	High	Niben101Scf00769g00011.1 sp	Q8VZH2 APM1_ARATH ***- Aminopeptidase M1 IPR001930 (Peptidase M1, alanine aminopeptidase/leukotriene A4 hydrolase), IPR024571 (ERAP1-like C-terminal domain) GO:0006508 (proteolysis), GO:0008237 (metallopeptidase activity), GO:0008270 (zinc ion binding)
	High	Niben101Scf06583g03008.1 sp	O34392 YTRE_BACSU *-** ABC transporter ATP-binding protein YtrE IPR003439 (ABC transporter-like), IPR013525 (ABC-2 type transporter), IPR013581 (Plant PDR ABC transporter associated), IPR027417 (P-loop containing nucleoside triphosphate hydrolase), IPR029481 (ABC-transporter extracellular N-terminal domain) GO:0005524 (ATP binding), GO:0016020 (membrane), GO:0016887 (ATPase activity)
	High	Niben101Scf04958g00013.1 sp	Q9ZUT8 AB33G_ARATH ***- ABC transporter G family member 33 IPR003439 (ABC transporter-like), IPR013525 (ABC-2 type transporter), IPR013581 (Plant PDR ABC transporter associated), IPR027417 (P-loop containing nucleoside triphosphate hydrolase), IPR029481 (ABC-transporter extracellular N-terminal domain) GO:0005524 (ATP binding), GO:0016020 (membrane), GO:0016887 (ATPase activity)
	High	Niben101Scf05711g00021.1 sp	Q08891 FACR2_ARATH **** Fatty acyl-CoA reductase 2 IPR016040 (NAD(P)-binding domain), IPR026055 (Fatty acyl-CoA reductase) GO:0080019 (fatty-acyl-CoA reductase (alcohol-forming) activity)
	High	Niben101Scf00748g00006.1 sp	P51419 RL273_ARATH ***- 60S ribosomal protein L27-3 IPR001141 (Ribosomal protein L27e), IPR008991 (Translation protein SH3-like domain) GO:0003735 (structural constituent of ribosome), GO:0005622 (intracellular), GO:0005840 (ribosome), GO:0006412 (translation)
	High	Niben101Scf35444g00004.1 sp	Q9SR36 GSTU8_ARATH ***- Glutathione S-transferase U8 IPR010987 (Glutathione S-transferase, C-terminal-like), IPR012336 (Thioredoxin-like fold) GO:0005515 (protein binding)
	High	Niben101Scf03993g06006.1 sp	Q9LUE2 TPS18_ARATH **** Terpenoid synthase 18 IPR008930 (Terpenoid cyclases/protein prenyltransferase alpha-alpha toroid), IPR008949 (Isoprenoid synthase domain) GO:0000287 (magnesium ion binding), GO:0008152 (metabolic process), GO:0010333 (terpene synthase activity), GO:0016829 (lyase activity)
	High	Niben101Scf06005g00022.1 sp	P53756 PDR18_YEAST *-** ABC transporter ATP-binding protein/permease PDR18 IPR003439 (ABC transporter-like), IPR013525 (ABC-2 type transporter), IPR027417 (P-loop containing nucleoside triphosphate hydrolase) GO:0005524 (ATP binding), GO:0016020 (membrane), GO:0016887 (ATPase activity)
	High	Niben101Scf03147g10015.1 sp	Q9ZW24 GSTU7_ARATH ***- Glutathione S-transferase U7 IPR010987 (Glutathione S-transferase, C-terminal-like), IPR012336 (Thioredoxin-like fold) GO:0005515 (protein binding)
	High	Niben101Scf08921g02024.1 sp	Q7XR52 CYSP1_ORYSJ **** Cysteine protease 1 IPR013128 (Peptidase C1A), IPR025660 (Cysteine peptidase, histidine active site), IPR025661 (Cysteine peptidase, asparagine active site) GO:0006508 (proteolysis), GO:0008234 (cysteine-type peptidase activity)
	High	Niben101Scf05438g03003.1 sp	B7HHH6 CYSH_BACC4 **** Phosphoadenosine phosphosulfate reductase IPR004508 (Thioredoxin-independent 5'-adenylylsulphate reductase), IPR012336 (Thioredoxin-like fold) GO:0003824 (catalytic activity), GO:0008152 (metabolic process), GO:0016671 (oxidoreductase activity, acting on a sulfur group of donors, disulfide as acceptor), GO:0019419 (sulfate reduction), GO:0045454 (cell redox homeostasis), GO…
	High	Niben101Scf01450g00005.1 ref	**** 2-dehydro-3-deoxyphosphoheptonate aldolase (3-deoxy-d-arabino-heptulosonate 7-phosphate synthase) [Medicago truncatula] gb|AES98110.1| phospho-2-dehydro-3-deoxyheptonate aldolase [Medicago truncatula] IPR002480 (DAHP synthetase, class II) GO:0003849 (3-deoxy-7-phosphoheptulonate synthase activity), GO:0009073 (aromatic amino acid family biosynthetic process)
	High	Niben101Scf00018g02003.1	AT1G43710.1 **** Pyridoxal phosphate (PLP)-dependent transferases superfamily protein LENGTH=482 IPR002129 (Pyridoxal phosphate-dependent decarboxylase), IPR015424 (Pyridoxal phosphate-dependent transferase) GO:0003824 (catalytic activity), GO:0016831 (carboxy-lyase activity), GO:0019752 (carboxylic acid metabolic process), GO:0030170 (pyridoxal phosphate binding)
	High	Niben101Scf02537g04006.1 ref	**** 2-dehydro-3-deoxyphosphoheptonate aldolase (3-deoxy-d-arabino-heptulosonate 7-phosphate synthase) [Medicago truncatula] gb|AES98110.1| phospho-2-dehydro-3-deoxyheptonate aldolase [Medicago truncatula] IPR002480 (DAHP synthetase, class II) GO:0003849 (3-deoxy-7-phosphoheptulonate synthase activity), GO:0009073 (aromatic amino acid family biosynthetic process)
	High	Niben101Scf02724g00020.1 sp	A8GDU4 SUFS_SERP5 *-*- Cysteine desulfurase IPR015424 (Pyridoxal phosphate-dependent transferase) GO:0003824 (catalytic activity), GO:0008152 (metabolic process), GO:0030170 (pyridoxal phosphate binding)
	High	Niben101Scf11512g01019.1 sp	Q70Z17 NAP1C_TOBAC **** Nucleosome assembly protein 1;3 IPR002164 (Nucleosome assembly protein (NAP)) GO:0005634 (nucleus), GO:0006334 (nucleosome assembly)
	High	Niben101Scf14394g01040.1 sp	P40024 ARB1_YEAST **** ABC transporter ATP-binding protein ARB1 IPR003439 (ABC transporter-like), IPR027417 (P-loop containing nucleoside triphosphate hydrolase) GO:0005524 (ATP binding), GO:0016887 (ATPase activity)
	High	Niben101Ctg13736g00004.1 sp	P23432 E13C_TOBAC ***- Glucan endo-1,3-beta-glucosidase IPR000490 (Glycoside hydrolase, family 17), IPR017853 (Glycoside hydrolase superfamily) GO:0004553 (hydrolase activity, hydrolyzing O-glycosyl compounds), GO:0005975 (carbohydrate metabolic process)
	High	Niben101Scf01999g03014.1	AT1G53780.2 *-** peptidyl-prolyl cis-trans isomerases;hydrolases;nucleoside-triphosphatases;ATP binding;nucleotide binding;ATPases LENGTH=620 IPR003959 (ATPase, AAA-type, core), IPR027417 (P-loop containing nucleoside triphosphate hydrolase) GO:0005524 (ATP binding)
	High	Niben101Scf37733g00002.1 sp	A1KL82 CYSH_MYCBP *-** Phosphoadenosine phosphosulfate reductase IPR004508 (Thioredoxin-independent 5'-adenylylsulphate reductase), IPR012336 (Thioredoxin-like fold) GO:0003824 (catalytic activity), GO:0008152 (metabolic process), GO:0016671 (oxidoreductase activity, acting on a sulfur group of donors, disulfide as acceptor), GO:0019419 (sulfate reduction), GO:0045454 (cell redox homeostasis), GO…
	High	Niben101Scf05961g02036.1 sp	Q9LHP4 RCH2_ARATH *-** Receptor-like protein kinase 2 IPR001611 (Leucine-rich repeat), IPR011009 (Protein kinase-like domain), IPR013320 (Concanavalin A-like lectin/glucanase domain) GO:0004672 (protein kinase activity), GO:0005515 (protein binding), GO:0005524 (ATP binding), GO:0006468 (protein phosphorylation), GO:0016772 (transferase activity, transferring phosphorus-containing groups)
	High	Niben101Scf01936g06004.1 sp	Q9XEE2 ANXD2_ARATH ***- Annexin D2 IPR001464 (Annexin) GO:0005509 (calcium ion binding), GO:0005544 (calcium-dependent phospholipid binding)
	High	Niben101Scf06064g00011.1 sp	B9SXY8 CSPLE_RICCO *-*- CASP-like protein 4D1 IPR006702 (Uncharacterised protein family UPF0497, trans-membrane plant)
	High	Niben101Scf08975g02018.1 sp	Q93Z81 CAX3_ARATH **** Vacuolar cation/proton exchanger 3 IPR004713 (Calcium/proton exchanger) GO:0006812 (cation transport), GO:0006816 (calcium ion transport), GO:0008324 (cation transmembrane transporter activity), GO:0015369 (calcium:proton antiporter activity), GO:0016021 (integral component of membrane), GO:0055085 (transmembrane transport)
	High	Niben101Scf02408g04003.1 sp	A9MW81 AES_SALPB *-*- Acetyl esterase IPR029058 (Alpha/Beta hydrolase fold) GO:0008152 (metabolic process), GO:0016787 (hydrolase activity)
	High	Niben101Scf09870g00017.1 sp	Q6M2F0 FTSH_CORGL *-** ATP-dependent zinc metalloprotease FtsH IPR003959 (ATPase, AAA-type, core), IPR025753 (AAA-type ATPase, N-terminal domain), IPR027417 (P-loop containing nucleoside triphosphate hydrolase) GO:0005524 (ATP binding)
	High	Niben101Scf04899g00007.1	AT4G04950.1 ***- thioredoxin family protein LENGTH=488 IPR004480 (Monothiol glutaredoxin-related), IPR012336 (Thioredoxin-like fold) GO:0009055 (electron carrier activity), GO:0015035 (protein disulfide oxidoreductase activity), GO:0045454 (cell redox homeostasis)
	High	Niben101Scf01289g09016.1 ref	**** Ureidoglycolate hydrolase [Fischerella sp. PCC 9339] IPR011051 (RmlC-like cupin domain) GO:0004848 (ureidoglycolate hydrolase activity)
	High	Niben101Scf12789g00006.1 sp	Q9LV60 CRR55_ARATH ***- Cysteine-rich repeat secretory protein 55 IPR002902 (Gnk2-homologous domain)
	High	Niben101Scf05306g01007.1	AT5G42870.1 *-*- phosphatidic acid phosphohydrolase 2 LENGTH=930 IPR007651 (Lipin, N-terminal), IPR013209 (LNS2, Lipin/Ned1/Smp2), IPR023214 (HAD-like domain)
	High	Niben101Scf00878g03011.1 sp	Q7MZ92 FADB_PHOLL *-*- Fatty acid oxidation complex subunit alpha IPR001753 (Crotonase superfamily), IPR014748 (Crontonase, C-terminal), IPR029045 (ClpP/crotonase-like domain) GO:0003824 (catalytic activity), GO:0008152 (metabolic process)
	High	Niben101Scf00815g00012.1 sp	P9WQN2 FTSH_MYCTO *-** ATP-dependent zinc metalloprotease FtsH IPR003959 (ATPase, AAA-type, core), IPR025753 (AAA-type ATPase, N-terminal domain), IPR027417 (P-loop containing nucleoside triphosphate hydrolase) GO:0005524 (ATP binding)
	High	Niben101Scf05516g00010.1	AT5G44030.1 **** cellulose synthase A4 LENGTH=1049 IPR005150 (Cellulose synthase), IPR013083 (Zinc finger, RING/FYVE/PHD-type), IPR029044 (Nucleotide-diphospho-sugar transferases) GO:0016020 (membrane), GO:0016760 (cellulose synthase (UDP-forming) activity), GO:0030244 (cellulose biosynthetic process)
	High	Niben101Scf00592g07009.1 sp	H2DH18 C7A12_PANGI ***- Cytochrome P450 CYP736A12 IPR001128 (Cytochrome P450) GO:0005506 (iron ion binding), GO:0016705 (oxidoreductase activity, acting on paired donors, with incorporation or reduction of molecular oxygen), GO:0020037 (heme binding), GO:0055114 (oxidation-reduction process)
	High	Niben101Scf10330g02004.1 sp	Q9LIG2 RLK6_ARATH *-** Receptor-like protein kinase IPR011009 (Protein kinase-like domain), IPR013032 (EGF-like, conserved site), IPR013320 (Concanavalin A-like lectin/glucanase domain), IPR025287 (Wall-associated receptor kinase galacturonan-binding domain) GO:0004672 (protein kinase activity), GO:0004674 (protein serine/threonine kinase activity), GO:0005524 (ATP binding), GO:0006468 (protein p…
	High	Niben101Scf03538g02003.1 sp	P43672 UUP_ECOLI **** ABC transporter ATP-binding protein uup IPR003439 (ABC transporter-like), IPR027417 (P-loop containing nucleoside triphosphate hydrolase) GO:0005524 (ATP binding), GO:0016887 (ATPase activity)
	High	Niben101Scf01435g03002.1 sp	Q0V7W6 ADHL5_ARATH ***- Alcohol dehydrogenase-like 5 IPR002085 (Alcohol dehydrogenase superfamily, zinc-type), IPR011032 (GroES (chaperonin 10)-like), IPR013149 (Alcohol dehydrogenase, C-terminal), IPR016040 (NAD(P)-binding domain) GO:0008270 (zinc ion binding), GO:0016491 (oxidoreductase activity), GO:0055114 (oxidation-reduction process)
	High	Niben101Scf01623g18016.1 sp	B8BMI1 MCM7_ORYSI **** DNA replication licensing factor MCM7 IPR001208 (Mini-chromosome maintenance, DNA-dependent ATPase), IPR027417 (P-loop containing nucleoside triphosphate hydrolase), IPR027925 (MCM N-terminal domain) GO:0003677 (DNA binding), GO:0003678 (DNA helicase activity), GO:0005524 (ATP binding), GO:0005634 (nucleus), GO:0006260 (DNA replication), GO:0006270 (DNA replication initiati…
	High	Niben101Scf01722g03009.1 ref	*-** Ureidoglycolate hydrolase [Fischerella sp. PCC 9339] IPR011051 (RmlC-like cupin domain) GO:0004848 (ureidoglycolate hydrolase activity)
	High	Niben101Scf02914g00001.1 sp	Q9ULA0 DNPEP_HUMAN **** Aspartyl aminopeptidase IPR001948 (Peptidase M18), IPR023358 (Peptidase M18, domain 2) GO:0004177 (aminopeptidase activity), GO:0006508 (proteolysis), GO:0008270 (zinc ion binding)
	High	Niben101Scf03525g00003.1 sp	Q9ZV56 CCT1_ARATH ***- Choline-phosphate cytidylyltransferase 1 IPR014729 (Rossmann-like alpha/beta/alpha sandwich fold) GO:0003824 (catalytic activity), GO:0009058 (biosynthetic process)
	High	Niben101Scf03679g01006.1 sp	Q2J429 GLO2_RHOP2 **** Hydroxyacylglutathione hydrolase IPR017782 (Hydroxyacylglutathione hydrolase) GO:0004416 (hydroxyacylglutathione hydrolase activity), GO:0006750 (glutathione biosynthetic process), GO:0008270 (zinc ion binding)
	High	Niben101Scf00415g00002.1 sp	P93194 RPK1_IPONI *-** Receptor-like protein kinase IPR011009 (Protein kinase-like domain), IPR013320 (Concanavalin A-like lectin/glucanase domain), IPR018392 (LysM domain) GO:0004672 (protein kinase activity), GO:0004674 (protein serine/threonine kinase activity), GO:0005524 (ATP binding), GO:0006468 (protein phosphorylation), GO:0016772 (transferase activity, transferring phosphorus-containing …
	High	Niben101Scf01582g08011.1	AT5G17530.3 *-*- phosphoglucosamine mutase family protein LENGTH=614 IPR016055 (Alpha-D-phosphohexomutase, alpha/beta/alpha I/II/III) GO:0005975 (carbohydrate metabolic process), GO:0016868 (intramolecular transferase activity, phosphotransferases)
	High	Niben101Scf03188g06006.1 sp	P57699 ATKB_HALSA **** Potassium-transporting ATPase B chain IPR001757 (P-type ATPase), IPR023214 (HAD-like domain), IPR023298 (P-type ATPase, transmembrane domain) GO:0000166 (nucleotide binding), GO:0006812 (cation transport), GO:0016021 (integral component of membrane), GO:0019829 (cation-transporting ATPase activity), GO:0046872 (metal ion binding)
	High	Niben101Scf05442g03015.1	AT3G10340.1 **** phenylalanine ammonia-lyase 4 LENGTH=707 IPR001106 (Aromatic amino acid lyase), IPR023144 (Phenylalanine ammonia-lyase, shielding domain), IPR024083 (Fumarase/histidase, N-terminal) GO:0003824 (catalytic activity), GO:0005737 (cytoplasm), GO:0006559 (L-phenylalanine catabolic process), GO:0009058 (biosynthetic process), GO:0016841 (ammonia-lyase activity)
	High	Niben101Scf05601g00010.1	AT4G02050.1 **** sugar transporter protein 7 LENGTH=513 IPR005828 (General substrate transporter), IPR020846 (Major facilitator superfamily domain) GO:0005215 (transporter activity), GO:0016020 (membrane), GO:0016021 (integral component of membrane), GO:0022857 (transmembrane transporter activity), GO:0022891 (substrate-specific transmembrane transporter activity), GO:0055085 (transmembrane trans…
	High	Niben101Scf01478g00010.1 sp	G3X9R7 RN148_MOUSE *-*- RING finger protein 148 IPR013083 (Zinc finger, RING/FYVE/PHD-type) GO:0005515 (protein binding), GO:0008270 (zinc ion binding)
	High	Niben101Scf25108g00011.1	AT2G18500.1 *-*- ovate family protein 7 LENGTH=315 IPR006458 (Ovate protein family, C-terminal)
	High	Niben101Scf09234g02012.1	AT3G02030.1 **** transferases, transferring acyl groups other than amino-acyl groups;acyltransferases LENGTH=662 IPR007130 (Diacylglycerol acyltransferase), IPR029058 (Alpha/Beta hydrolase fold) GO:0016747 (transferase activity, transferring acyl groups other than amino-acyl groups)
	High	Niben101Scf07289g00002.1 sp	Q9Y5U8 MPC1_HUMAN **** Mitochondrial pyruvate carrier 1 IPR005336 (Mitochondrial pyruvate carrier) GO:0005743 (mitochondrial inner membrane), GO:0006850 (mitochondrial pyruvate transport)
	High	Niben101Scf02829g08007.1 sp	Q9M1W4 HMT2_ARATH **** Homocysteine S-methyltransferase 2 IPR003726 (Homocysteine S-methyltransferase) GO:0008898 (S-adenosylmethionine-homocysteine S-methyltransferase activity)
	High	Niben101Scf02827g05011.1	AT2G37180.1 ***- Aquaporin-like superfamily protein LENGTH=285 IPR000425 (Major intrinsic protein), IPR023271 (Aquaporin-like) GO:0005215 (transporter activity), GO:0006810 (transport), GO:0016020 (membrane)
	High	Niben101Scf00557g03004.1	AT2G44380.1 ***- Cysteine/Histidine-rich C1 domain family protein LENGTH=247 IPR011424 (C1-like), IPR013083 (Zinc finger, RING/FYVE/PHD-type) GO:0047134 (protein-disulfide reductase activity), GO:0055114 (oxidation-reduction process)
	High	Niben101Scf00220g04015.1 sp	O04006 PSAH_BRACM **** Photosystem I reaction center subunit VI, chloroplastic IPR004928 (Photosystem I PsaH, reaction centre subunit VI), IPR029027 (Single alpha-helix domain) GO:0009522 (photosystem I), GO:0009538 (photosystem I reaction center), GO:0015979 (photosynthesis)
	High	Niben101Scf02243g06019.1 sp	Q9F234 AGL2_BACTQ ***- Alpha-glucosidase 2 IPR000322 (Glycoside hydrolase family 31), IPR011013 (Galactose mutarotase-like domain) GO:0003824 (catalytic activity), GO:0004553 (hydrolase activity, hydrolyzing O-glycosyl compounds), GO:0005975 (carbohydrate metabolic process), GO:0030246 (carbohydrate binding)
	High	Niben101Scf07951g02017.1 sp	Q9SQG2 APY1_ARATH ***- Apyrase 1 IPR000407 (Nucleoside phosphatase GDA1/CD39) GO:0016787 (hydrolase activity)
	High	Niben101Scf06238g01010.1 sp	Q08853 ATC_PLAFK *-*- Calcium-transporting ATPase IPR001757 (P-type ATPase), IPR004014 (Cation-transporting P-type ATPase, N-terminal), IPR023214 (HAD-like domain), IPR023298 (P-type ATPase, transmembrane domain) GO:0000166 (nucleotide binding), GO:0016021 (integral component of membrane), GO:0046872 (metal ion binding)
	High	Niben101Scf26775g00013.1 sp	Q9LJW0 PHO19_ARATH *-*- Phosphate transporter PHO1 homolog 9 IPR004331 (SPX, N-terminal), IPR004342 (EXS, C-terminal) GO:0016021 (integral component of membrane)
	High	Niben101Scf06678g03002.1 sp	Q9LIG2 RLK6_ARATH *-** Receptor-like protein kinase IPR011009 (Protein kinase-like domain), IPR013320 (Concanavalin A-like lectin/glucanase domain) GO:0004672 (protein kinase activity), GO:0004674 (protein serine/threonine kinase activity), GO:0005524 (ATP binding), GO:0006468 (protein phosphorylation), GO:0016772 (transferase activity, transferring phosphorus-containing groups)
	High	Niben101Scf06876g01043.1	AT5G28040.1 ***- DNA-binding storekeeper protein-related transcriptional regulator LENGTH=427 IPR007592 (Protein of unknown function DUF573)
	High	Niben101Scf00704g04019.1 sp	Q5R891 LNP_PONAB ***- Protein lunapark IPR019273 (Domain of unknown function DUF2296)
	High	Niben101Scf06896g02005.1 sp	Q9FXA3 BH095_ARATH ***- Transcription factor bHLH95 IPR002912 (ACT domain), IPR011598 (Myc-type, basic helix-loop-helix (bHLH) domain) GO:0008152 (metabolic process), GO:0016597 (amino acid binding), GO:0046983 (protein dimerization activity)
	High	Niben101Scf01369g05024.1	AT1G20810.1 ***- FKBP-like peptidyl-prolyl cis-trans isomerase family protein LENGTH=232 IPR001179 (Peptidyl-prolyl cis-trans isomerase, FKBP-type, domain), IPR023566 (Peptidyl-prolyl cis-trans isomerase, FKBP-type) GO:0006457 (protein folding)
	High	Niben101Scf03993g03013.1 sp	Q9M376 VA727_ARATH **** Vesicle-associated membrane protein 727 IPR001388 (Synaptobrevin), IPR011012 (Longin-like domain) GO:0006810 (transport), GO:0016021 (integral component of membrane), GO:0016192 (vesicle-mediated transport)
	High	Niben101Scf08894g01004.1 sp	Q9LX73 UFL1_ARATH ***- E3 UFM1-protein ligase 1 homolog IPR018611 (E3 UFM1-protein ligase 1)
	High	Niben101Scf03413g01011.1 sp	Q5U403 MVD1_DANRE **** Diphosphomevalonate decarboxylase IPR005935 (Diphosphomevalonate/phosphomevalonate decarboxylase) GO:0004163 (diphosphomevalonate decarboxylase activity), GO:0005524 (ATP binding), GO:0005829 (cytosol), GO:0008299 (isoprenoid biosynthetic process), GO:0016831 (carboxy-lyase activity), GO:0019287 (isopentenyl diphosphate biosynthetic process, mevalonate pathway)
	High	Niben101Scf07549g02003.1 sp	F4K4J0 THO5B_ARATH ***- THO complex subunit 5B IPR019163 (THO complex, subunit 5)
	High	Niben101Scf12372g02006.1 sp	Q9SFC6 GDIR_ARATH *-** Rho GDP-dissociation inhibitor 1 IPR000406 (RHO protein GDP dissociation inhibitor), IPR014756 (Immunoglobulin E-set) GO:0005094 (Rho GDP-dissociation inhibitor activity), GO:0005737 (cytoplasm)
	High	Niben101Scf00578g07004.1	AT1G63800.1 ***- ubiquitin-conjugating enzyme 5 LENGTH=185 IPR016135 (Ubiquitin-conjugating enzyme/RWD-like)
	High	Niben101Scf07030g04004.1 sp	P24521 ERG8_YEAST ***- Phosphomevalonate kinase IPR005916 (Phosphomevalonate kinase, eukaryotic) GO:0005524 (ATP binding)
	High	Niben101Scf00213g01002.1	AT5G60900.1 **** receptor-like protein kinase 1 LENGTH=748 IPR000742 (Epidermal growth factor-like domain), IPR000858 (S-locus glycoprotein), IPR001480 (Bulb-type lectin domain), IPR011009 (Protein kinase-like domain), IPR013320 (Concanavalin A-like lectin/glucanase domain), IPR024171 (S-receptor-like serine/threonine-protein kinase) GO:0004672 (protein kinase activity), GO:0004674 (protein serin…
	High	Niben101Scf02807g11007.1	AT3G22200.2 **** Pyridoxal phosphate (PLP)-dependent transferases superfamily protein LENGTH=513 IPR005814 (Aminotransferase class-III), IPR015424 (Pyridoxal phosphate-dependent transferase) GO:0003824 (catalytic activity), GO:0008483 (transaminase activity), GO:0030170 (pyridoxal phosphate binding)
	High	Niben101Scf06266g00002.1 sp	Q55276 LCYB_SYNE7 ***- Lycopene beta cyclase IPR008671 (Lycopene cyclase-type, FAD-binding) GO:0016117 (carotenoid biosynthetic process), GO:0016705 (oxidoreductase activity, acting on paired donors, with incorporation or reduction of molecular oxygen)
	High	Niben101Scf01111g01004.1 sp	Q93ZQ5 SPXM3_ARATH **** SPX domain-containing membrane protein IPR004331 (SPX, N-terminal), IPR011701 (Major facilitator superfamily), IPR020846 (Major facilitator superfamily domain) GO:0016021 (integral component of membrane), GO:0055085 (transmembrane transport)
	High	Niben101Scf10055g09004.1	AT3G26040.1 **** HXXXD-type acyl-transferase family protein LENGTH=442 IPR003480 (Transferase), IPR023213 (Chloramphenicol acetyltransferase-like domain) GO:0016747 (transferase activity, transferring acyl groups other than amino-acyl groups)
	High	Niben101Scf07576g01018.1	AT5G28350.1 ***- Quinoprotein amine dehydrogenase, beta chain-like; RIC1-like guanyl-nucleotide exchange factor LENGTH=1127 IPR009771 (Ribosome control protein 1), IPR015943 (WD40/YVTN repeat-like-containing domain) GO:0005515 (protein binding)
	High	Niben101Scf03280g01018.1	AT4G20070.1 ***- allantoate amidohydrolase LENGTH=525 IPR002933 (Peptidase M20) GO:0006508 (proteolysis), GO:0008152 (metabolic process), GO:0008237 (metallopeptidase activity), GO:0016787 (hydrolase activity), GO:0016813 (hydrolase activity, acting on carbon-nitrogen (but not peptide) bonds, in linear amidines)
	High	Niben101Scf05800g02016.1 sp	Q12873 CHD3_HUMAN *-** Chromodomain-helicase-DNA-binding protein 3 IPR000330 (SNF2-related), IPR001650 (Helicase, C-terminal), IPR009057 (Homeodomain-like), IPR009462 (Domain of unknown function DUF1086), IPR009463 (Domain of unknown function DUF1087), IPR012957 (CHD, C-terminal 2), IPR013083 (Zinc finger, RING/FYVE/PHD-type), IPR016197 (Chromo domain-like), IPR024934 (Rubredoxin-like domain), IP…
	Medium	Niben101Scf01739g03002.1 sp	Q39JI8 PUR9_BURL3 **** Bifunctional purine biosynthesis protein PurH IPR002695 (AICARFT/IMPCHase bienzyme), IPR016193 (Cytidine deaminase-like), IPR024051 (AICAR transformylase domain) GO:0003824 (catalytic activity), GO:0003937 (IMP cyclohydrolase activity), GO:0004643 (phosphoribosylaminoimidazolecarboxamide formyltransferase activity), GO:0006164 (purine nucleotide biosynthetic process)
	Medium	Niben101Scf08627g00009.1	AT4G34980.1 *-** subtilisin-like serine protease 2 LENGTH=764 IPR015500 (Peptidase S8, subtilisin-related) GO:0004252 (serine-type endopeptidase activity), GO:0006508 (proteolysis)
	Medium	Niben101Scf01073g01005.1 sp	Q3MJK5 CDK12_RAT *-** Cyclin-dependent kinase 12 IPR011009 (Protein kinase-like domain) GO:0004672 (protein kinase activity), GO:0004674 (protein serine/threonine kinase activity), GO:0005524 (ATP binding), GO:0006468 (protein phosphorylation), GO:0016772 (transferase activity, transferring phosphorus-containing groups)
	Medium	Niben101Scf08280g03021.1 sp	Q5DU02 UBP22_MOUSE *-** Ubiquitin carboxyl-terminal hydrolase 22 IPR001607 (Zinc finger, UBP-type), IPR013083 (Zinc finger, RING/FYVE/PHD-type), IPR028889 (Ubiquitin specific protease domain) GO:0006511 (ubiquitin-dependent protein catabolic process), GO:0008270 (zinc ion binding), GO:0036459 (ubiquitinyl hydrolase activity)
	Medium	Niben101Scf02294g01002.1 sp	Q8GXL7 GAT24_ARATH **** GATA transcription factor 24 IPR010399 (Tify), IPR010402 (CCT domain), IPR013088 (Zinc finger, NHR/GATA-type) GO:0003700 (sequence-specific DNA binding transcription factor activity), GO:0005515 (protein binding), GO:0006355 (regulation of transcription, DNA-templated), GO:0008270 (zinc ion binding), GO:0043565 (sequence-specific DNA binding)
	Medium	Niben101Scf08936g06003.1	AT5G50760.1 ***- SAUR-like auxin-responsive protein family LENGTH=183 IPR003676 (Auxin-induced protein, ARG7)
	Medium	Niben101Scf03731g00007.1 sp	Q5RET6 T184C_PONAB ***- Transmembrane protein 184C IPR005178 (Organic solute transporter subunit alpha/Transmembrane protein 184)
	Medium	Niben101Scf05712g00005.1 sp	Q42510 GNOM_ARATH **** ARF guanine-nucleotide exchange factor GNOM IPR000904 (Sec7 domain), IPR023394 (Sec7 domain, alpha orthogonal bundle) GO:0005086 (ARF guanyl-nucleotide exchange factor activity), GO:0032012 (regulation of ARF protein signal transduction)
	Medium	Niben101Scf01789g02045.1 sp	O80786 MCM5_ARATH **** DNA replication licensing factor MCM5 IPR001208 (Mini-chromosome maintenance, DNA-dependent ATPase), IPR027417 (P-loop containing nucleoside triphosphate hydrolase), IPR027925 (MCM N-terminal domain) GO:0003677 (DNA binding), GO:0003678 (DNA helicase activity), GO:0005524 (ATP binding), GO:0005634 (nucleus), GO:0006260 (DNA replication), GO:0006270 (DNA replication initiati…
	Medium	Niben101Scf10055g07005.1 sp	Q6FFL8 MAO1_ACIAD **** NAD-dependent malic enzyme IPR001891 (Malic oxidoreductase) GO:0004470 (malic enzyme activity), GO:0004471 (malate dehydrogenase (decarboxylating) (NAD+) activity), GO:0006108 (malate metabolic process), GO:0051287 (NAD binding), GO:0055114 (oxidation-reduction process)
	Medium	Niben101Scf11774g01003.1	Unknown protein
	Medium	Niben101Scf38184g00005.1 sp	Q93ZQ5 SPXM3_ARATH **** SPX domain-containing membrane protein IPR004331 (SPX, N-terminal), IPR011701 (Major facilitator superfamily), IPR020846 (Major facilitator superfamily domain) GO:0016021 (integral component of membrane), GO:0055085 (transmembrane transport)
	Medium	Niben101Scf02139g04018.1	AT3G09860.1 ***- unknown protein; Has 34 Blast hits to 34 proteins in 12 species: Archae - 0; Bacteria - 0; Metazoa - 0; Fungi - 0; Plants - 34; Viruses - 0; Other Eukaryotes - 0 (source: NCBI BLink). LENGTH=98
	Medium	Niben101Scf16150g00002.1 sp	Q9FN94 RLK7_ARATH *-** Receptor-like protein kinase IPR002902 (Gnk2-homologous domain), IPR011009 (Protein kinase-like domain), IPR013320 (Concanavalin A-like lectin/glucanase domain) GO:0004672 (protein kinase activity), GO:0004674 (protein serine/threonine kinase activity), GO:0005524 (ATP binding), GO:0006468 (protein phosphorylation), GO:0016772 (transferase activity, transferring phosphorus-…
	Medium	Niben101Scf05618g03008.1 sp	Q94KT8 COBRA_ARATH ***- Protein COBRA IPR006918 (COBRA, plant) GO:0010215 (cellulose microfibril organization), GO:0016049 (cell growth), GO:0031225 (anchored component of membrane)
	Medium	Niben101Ctg15035g00004.1 sp	B9SXY8 CSPLE_RICCO ***- CASP-like protein 4D1 IPR006702 (Uncharacterised protein family UPF0497, trans-membrane plant)
	Medium	Niben101Scf07563g02008.1	AT2G36780.1 ***- UDP-Glycosyltransferase superfamily protein LENGTH=496 IPR002213 (UDP-glucuronosyl/UDP-glucosyltransferase) GO:0008152 (metabolic process), GO:0016758 (transferase activity, transferring hexosyl groups)
	Medium	Niben101Scf00780g02001.1 sp	B9FDR3 TNPO1_ORYSJ ***- Transportin-1 IPR016024 (Armadillo-type fold) GO:0005488 (binding), GO:0005515 (protein binding)
	Medium	Niben101Scf04495g02005.1	AT1G30950.1 ***- F-box family protein LENGTH=442 IPR001810 (F-box domain), IPR015916 (Galactose oxidase, beta-propeller) GO:0005515 (protein binding)
	Medium	Niben101Scf02819g03010.1 sp	Q9LIG2 RLK6_ARATH *-** Receptor-like protein kinase IPR011009 (Protein kinase-like domain), IPR013320 (Concanavalin A-like lectin/glucanase domain) GO:0004672 (protein kinase activity), GO:0004674 (protein serine/threonine kinase activity), GO:0005524 (ATP binding), GO:0006468 (protein phosphorylation), GO:0016772 (transferase activity, transferring phosphorus-containing groups)
	Medium	Niben101Scf02907g06004.1 sp	P42327 ADH2_GEOSE ***- Alcohol dehydrogenase IPR002085 (Alcohol dehydrogenase superfamily, zinc-type), IPR016040 (NAD(P)-binding domain), IPR020843 (Polyketide synthase, enoylreductase domain) GO:0008270 (zinc ion binding), GO:0016491 (oxidoreductase activity), GO:0055114 (oxidation-reduction process)
	Medium	Niben101Scf10616g00009.1 sp	Q8NJ52 NTF2_DAVTA *-** Nuclear transport factor 2 IPR002075 (Nuclear transport factor 2), IPR012677 (Nucleotide-binding alpha-beta plait domain) GO:0000166 (nucleotide binding), GO:0003676 (nucleic acid binding), GO:0005622 (intracellular), GO:0006810 (transport)
	Medium	Niben101Scf07880g01007.1 sp	Q94EG9 ZIP11_ARATH *-*- Zinc transporter 11
	Medium	Niben101Scf05107g00009.1 ref	***- fibrillin [Fischerella sp. PCC 9431] IPR006843 (Plastid lipid-associated protein/fibrillin conserved domain)
	Medium	Niben101Scf01380g03003.1 sp	Q87TC2 BIOH_VIBPA *-*- Pimeloyl-[acyl-carrier protein] methyl ester esterase IPR029058 (Alpha/Beta hydrolase fold)
	Medium	Niben101Scf02831g02020.1	AT1G72790.1 *-*- hydroxyproline-rich glycoprotein family protein LENGTH=561 IPR008480 (Protein of unknown function DUF761, plant)
	Medium	Niben101Scf04817g00017.1 sp	O48837 LRKS2_ARATH *-** Receptor like protein kinase S.2 IPR000858 (S-locus glycoprotein), IPR001480 (Bulb-type lectin domain), IPR003609 (Apple-like), IPR011009 (Protein kinase-like domain), IPR013320 (Concanavalin A-like lectin/glucanase domain) GO:0004672 (protein kinase activity), GO:0004674 (protein serine/threonine kinase activity), GO:0005524 (ATP binding), GO:0006468 (protein phosphorylat…
